# Supplementary material for: Role of Additional Screws and Rod Fixation in Cage Loading During Oblique Lateral Interbody Fusion: A Finite Element Analysis
Source: J Clin Med. 2025 Mar 11;14(6):1890. doi: 10.3390/jcm14061890 (PMC11943252; doi:10.3390/jcm14061890)
Supplement: Supplementary file 1 [file jcm-14-01890-s001.zip]

Archive with 1 entries (1 files):
- jcm-3427557-supplementary.pdf
